# Supplementary material for: The F-Box Protein TaFBA1 Positively Regulates Drought Resistance and Yield Traits in Wheat
Source: Plants (Basel). 2024 Sep 16;13(18):2588. doi: 10.3390/plants13182588 (PMC11434774; doi:10.3390/plants13182588)
Supplement: Supplementary file 1 [file plants-13-02588-s001.zip]

Archive with 1 entries (1 files):
- plants-3140445-supplementary.pdf
